# Supplementary material for: An ovalbumin fusion strategy to increase recombinant protein secretion in chicken eggs
Source: J Biol Eng. 2024 Jan 11;18:5. doi: 10.1186/s13036-023-00390-4 (PMC10785457; doi:10.1186/s13036-023-00390-4)
Supplement: Supplementary file 2 — Additional file 2: Supplemental Table 1. Germline transmission of OVAL-EGFP F0 chimera. Supplemental Table 2. Size and volume data of eggs from wild-type and OVAL-E3-EGFP chicken. Supplemental Table 3. off-target effects detection in ovalbumin targeting chicken DNA (This data is a large list and thus list in another individual file.) [file 13036_2023_390_MOESM2_ESM.xlsx]

## Sheet: Size and eggwhite percentages
	Eggs from OVAL-E3-EGFP chickens
	#1	#2	#3	#4	#5	#6	#7	#8	#9	#10	Average
Egg weight (g)	23.48	22.73	24.26	22.8	23.19	26.88	23.65	24.11	22.74	23.06	23.69
Lengthwise (mm)	42.15	42.46	43.1	41.77	42.47	44.2	42.84	42.99	42.71	42.25	42.694
Crosswise (mm)	31.78	31.81	32.22	31.9	31.87	33.01	31.77	32.23	31.61	31.59	31.979
Yolk volume (ml)	13	13	13	12	12	14	13	12	12	12.5	12.65
Egg white volume (ml)	5	7	7.5	7	7.5	8	8	8	8	7.5	7.35
Egg white percentage (%)	27.7778	35	36.5854	36.8421	38.4615	36.3636	38.0952	40	40	37.5	36.75
	Eggs from WT Three-yellow chickens
	#11	#12	#13	#14	#15	#16	#17	#18	#19	#20	Average
Egg weight (g)	26.55	26.79	26.99	27.09	27.84	27.72	32.32	29.57	28.1	28.32	28.129
Lengthwise (mm)	43.36	44.23	44.18	43.99	44.51	44.66	46.56	45.47	45.46	44.26	44.668
Crosswise (mm)	33.6	33.81	33.72	33.54	33.77	34.31	34.79	34.53	34.18	34.47	34.072
Yolk volume (ml)	12.5	13	13.5	13	13.5	15	13	14	13	14	13.45
Egg white volume (ml)	11	11	11	11	11	10	13.5	12.5	12	11.5	11.45
Egg white percentage (%)	46.8085	45.8333	44.898	45.8333	44.898	40	50.9434	47.1698	48	45.098	45.9839
